# Supplementary material for: Blood Metabolomic Profiling Confirms and Identifies Biomarkers of Food Intake
Source: Metabolites. 2020 Nov 17;10(11):468. doi: 10.3390/metabo10110468 (PMC7698441; doi:10.3390/metabo10110468)
Supplement: Supplementary file 1 [file metabolites-10-00468-s001.zip]

Archive with 3 entries (2 files):
- metabolites-977557-supplementary-proof/
- metabolites-977557-supplementary-proof/Supplementary_annotation_metabolites_revision.xlsx
- metabolites-977557-supplementary-proof/Supplement_Metabolites_revision.pdf
